# Supplementary material for: Recombinant collagen for the repair of skin wounds and photo-aging damage
Source: Regen Biomater. 2024 Sep 2;11:rbae108. doi: 10.1093/rb/rbae108 (PMC11422187; doi:10.1093/rb/rbae108)
Supplement: rbae108_Supplementary_Data [file rbae108_supplementary_data.zip]

Archive with 2 entries (2 files):
- manuscript to Reviewer.docx
- Supplementary information.docx
